# Supplementary material for: A new butterfly species from south Russia revealed through chromosomal and molecular analysis of the Polyommatus (Agrodiaetus) damonides complex (Lepidoptera, Lycaenidae)
Source: Comp Cytogenet. 2017 Nov 24;11(4):769–95. doi: 10.3897/CompCytogen.v11i4.20072 (PMC5740405; doi:10.3897/CompCytogen.v11i4.20072)
Supplement: XML Treatment for Polommatus (Agrodiaetus) australorossicus [file CompCytogen.v11i4.20072-treatment1.xml]

<!DOCTYPE tp:taxon-treatment
  PUBLIC "-//TaxonX//DTD Taxonomic Treatment Publishing DTD v0 20100105//EN" "tax-treatment-NSO.dtd">
<tp:taxon-treatment xmlns:tp="http://www.plazi.org/taxpub"><tp:treatment-meta><kwd-group><label>Taxon classification</label><kwd><named-content xmlns:xlink="http://www.w3.org/1999/xlink" content-type="kingdom">Animalia</named-content></kwd><kwd><named-content xmlns:xlink="http://www.w3.org/1999/xlink" content-type="order">Lepidoptera</named-content></kwd><kwd><named-content xmlns:xlink="http://www.w3.org/1999/xlink" content-type="family">Lycaenidae</named-content></kwd></kwd-group><mixed-citation publication-type="journal"><person-group><name><surname>Lukhtanov</surname><given-names>Vladimir A.</given-names></name><name><surname>Dantchenko</surname><given-names>Alexander V.</given-names></name></person-group><article-title>A new butterfly species from south Russia revealed through chromosomal and molecular analysis of the <tp:taxon-name><tp:taxon-name-part taxon-name-part-type="genus" reg="Polyommatus">Polyommatus</tp:taxon-name-part> (<tp:taxon-name-part taxon-name-part-type="subgenus" reg="Agrodiaetus">Agrodiaetus</tp:taxon-name-part>) <tp:taxon-name-part taxon-name-part-type="species" reg="damonides">damonides</tp:taxon-name-part></tp:taxon-name> complex (<tp:taxon-name><tp:taxon-name-part taxon-name-part-type="order">Lepidoptera</tp:taxon-name-part></tp:taxon-name>, <tp:taxon-name><tp:taxon-name-part taxon-name-part-type="family">Lycaenidae</tp:taxon-name-part></tp:taxon-name>)</article-title><source>Comp Cytogenet</source><day>24</day><month>11</month><year>2017</year><volume>11</volume><issue>4</issue><fpage>769</fpage><lpage>795</lpage><pub-id pub-id-type="doi">10.3897/CompCytogen.v11i4.20072</pub-id></mixed-citation></tp:treatment-meta><tp:nomenclature><tp:taxon-name>
              <tp:taxon-name-part taxon-name-part-type="genus" reg="Polommatus">Polommatus</tp:taxon-name-part> (<tp:taxon-name-part taxon-name-part-type="subgenus" reg="Agrodiaetus">Agrodiaetus</tp:taxon-name-part>) <tp:taxon-name-part taxon-name-part-type="species" reg="australorossicus">australorossicus</tp:taxon-name-part>
              <object-id xmlns:xlink="http://www.w3.org/1999/xlink" content-type="zoobank" xlink:type="simple">http://zoobank.org/12D80F81-ECEB-4888-B148-A0D6AD3B8BC1</object-id></tp:taxon-name><tp:taxon-status xmlns:xlink="http://www.w3.org/1999/xlink" xlink:type="simple">sp. n.</tp:taxon-status></tp:nomenclature><tp:treatment-sec sec-type="Holotype" id="SECID0E3ZBG"><title>Holotype</title><p>(Fig. <xref ref-type="fig" rid="F9">9a, b</xref>), male, <abbrev xmlns:xlink="http://www.w3.org/1999/xlink" xlink:title="Barcode of Life Data System" id="ABBRID0EG1BG" xlink:type="simple">BOLD</abbrev> process ID BPAL2013-13, field # <abbrev xmlns:xlink="http://www.w3.org/1999/xlink" xlink:title="Canadian Centre for DNA Barcodin" id="ABBRID0EK1BG" xlink:type="simple">CCDB</abbrev>-17947_B06, GenBank accession number <ext-link xmlns:xlink="http://www.w3.org/1999/xlink" ext-link-type="gen" xlink:href="MG243366" xlink:type="simple">MG243366</ext-link>; karyotype preparation DK-27-97, n=23; Russia, Caucasus, Daghestan, Gimrinsky Range, Gunib, <named-content xmlns:xlink="http://www.w3.org/1999/xlink" content-type="dwc:verbatimCoordinates" xlink:type="simple"><named-content content-type="geo-json" specific-use="{&#34;type&#34;:&#34;Point&#34;,&#34;coordinates&#34;:[46.931548,42.406274]}" id="NCID0ER1BG" xlink:type="simple">42.406274°N, 46.931548°E</named-content></named-content>, 1680 m, 14 August 1997, A. Dantchenko leg., deposited in the Zoological Institute of the Russian Academy of Science (St. Petersburg).</p></tp:treatment-sec><tp:treatment-sec sec-type="COI barcode sequence of the holotype" id="SECID0EW1BG"><title>
              <italic><abbrev xmlns:xlink="http://www.w3.org/1999/xlink" xlink:title="cytochrome oxidase subunit I" id="ABBRID0E41BG" xlink:type="simple">COI</abbrev></italic> barcode sequence of the holotype</title><p>(<abbrev xmlns:xlink="http://www.w3.org/1999/xlink" xlink:title="Barcode of Life Data System" id="ABBRID0EE2BG" xlink:type="simple">BOLD</abbrev> process ID BPAL2013-13; GenBank accession number <ext-link xmlns:xlink="http://www.w3.org/1999/xlink" ext-link-type="gen" xlink:href="MG243366" xlink:type="simple">MG243366</ext-link>).</p><!--PageBreak--><p>ACATTATATTTTATTTTTGGAATTTGAGCAGGAATAGTAGGAACATCCNTAAGAATTTTAATTCGTATAGAATTGAGAA
            	CTCCTGGATCCTTAATTGGAGATGATCAAATTTATAACACTATTGTTACAGCTCATGCATTTATTATAATTTTTTTTATA
            	GTTATACCTATTATAATCGGAGGATTTGGTAACTGATTAGTTCCTTTAATATTAGGGGCACCTGATATAGCCTTTCCACG
            	ACTAAATAATATAAGATTCTGATTATTACCGCCATCATTAATACTACTAATTTCCAGAAGAATTGTAGAAAATGGAGCAG
            	GAACAGGATGAACAGTTTACCCCCCACTTTCATCTAATATTGCACATAGAGGATCATCTGTAGATTTAGCAATTTTCTCT
            	CTTCATTTAGCAGGAATTTCTTCAATTTTAGGAGCAATTAATTTTATTACAACTATTATTAATATACGGGTAAATAATTT
            	ATCTTTTGATCAAATATCATTATTTATTTGAGCAGTGGGAATTACAGCATTATTATTACTTTTATCTTTACCTGTATTAG
            	CTGGAGCAATTACCATATTATTAACTGATCGAAATCTTAACACCTCATTCTTTGATCCAGCTGGTGGAGGAGATCCAATT
            	TTATATCAACATTTA</p></tp:treatment-sec><tp:treatment-sec sec-type="Paratypes" id="SECID0EK2BG"><title>Paratypes.</title><p>9 males. (1) <abbrev xmlns:xlink="http://www.w3.org/1999/xlink" xlink:title="Barcode of Life Data System" id="ABBRID0EQ2BG" xlink:type="simple">BOLD</abbrev> process ID BPAL2011-13, field # <abbrev xmlns:xlink="http://www.w3.org/1999/xlink" xlink:title="Canadian Centre for DNA Barcodin" id="ABBRID0EU2BG" xlink:type="simple">CCDB</abbrev>-17947_B04; karyotype preparation DK-34-1-97; Russia, Caucasus, Daghestan, Gimrinsky Range, Gunib, 1800 m, 15 August 1997, A. Dantchenko leg. (2) <abbrev xmlns:xlink="http://www.w3.org/1999/xlink" xlink:title="Barcode of Life Data System" id="ABBRID0EY2BG" xlink:type="simple">BOLD</abbrev> process ID BPAL2012-13, field # <abbrev xmlns:xlink="http://www.w3.org/1999/xlink" xlink:title="Canadian Centre for DNA Barcodin" id="ABBRID0E32BG" xlink:type="simple">CCDB</abbrev>-17947_B05; karyotype preparation DK-34-2-97, n=ca23; Russia, Caucasus, Daghestan, Gimrinsky Range, Gunib, 1800 m, 15 August 1997, A. Dantchenko leg. (3) <abbrev xmlns:xlink="http://www.w3.org/1999/xlink" xlink:title="Barcode of Life Data System" id="ABBRID0EA3BG" xlink:type="simple">BOLD</abbrev> process ID BPAL2014-13, field # <abbrev xmlns:xlink="http://www.w3.org/1999/xlink" xlink:title="Canadian Centre for DNA Barcodin" id="ABBRID0EE3BG" xlink:type="simple">CCDB</abbrev>-17947_B07; karyotype preparation DK-7-97, n=ca22; Russia, Caucasus, Daghestan, Gimrinsky Range, Gunib, 1800 m, 12 August 1997, A. Dantchenko leg. (4) karyotype preparation DK-23-97, n=23, 2n=46; Russia, Caucasus, Daghestan, Gimrinsky Range, Gunib, 1800 m, 15 August 1997, A. Dantchenko leg. (5) karyotype preparation DK-30-97, n=23; Russia, Caucasus, Daghestan, Gimrinsky Range, Gunib, 1800 m, 15 August 1997, A. Dantchenko leg. (6) karyotype preparation DK-23-97-3, n=23; Russia, Caucasus, Daghestan, Gimrinsky Range, Gunib, 1800 m, 14 August 1997, A. Dantchenko leg. (7) karyotype preparation DK-23-97-4, 2n=ca46; Russia, Caucasus, Daghestan, Gimrinsky Range, Gunib, 1800 m, 14 August 1997, A. Dantchenko leg. (8) karyotype preparation DK-27-97-2, n=23; Russia, Caucasus, Daghestan, Gimrinsky Range, Gunib, 1800 m, 14 August 1997, A. Dantchenko leg. (9) karyotype preparation n=?24; Russia, Caucasus, Daghestan, Chonkatau, V. Tikhonov leg. All paratypes are deposited in the Zoological Institute of the Russian Academy of Science (St. Petersburg).</p></tp:treatment-sec><tp:treatment-sec sec-type="Additional samples" id="SECID0EI3BG"><title>Additional samples</title><p>(no DNA, no karyotype). 10 males: Russia, Caucasus, Daghestan, Gimrinsky Range, Gunib, 1450–1950 m, 11–16 August 1997, A. Dantchenko leg.</p><p>
              <bold><italic>Males.</italic></bold> Forewing length 16.5–18.5 mm.</p><p>Upperside: Ground colour bright glossy violet blue with narrow black marginal line, marginal part of forewings and hindwings slightly dusted with black scales, discal strokes absent, veins darkened distally, costal area of the forewings white, basal part of fringe dark grey on forewings, light grey on hindwings, distal part white.</p><p>Underside: Forewing ground colour grey, submarginal row blurred, but clear visible; discoidal strokes black, bordered with white; postdiscal rows of black spots bor<!--PageBreak-->dered with white, 80% males have basal black spots; hindwing ground colour grey with ocherous tint, basal area with strong greenish suffusion; discal stroke less prominent than on forewings; postdiscal row of black spots bordered with white, submarginal and antemarginal marking not strong but clear visible; submarginal row bordered distally with reddish brackets, more pronounced to anal end of row; white streak sharp, equal in width; basal half of fringes pale grayish on fore- and hindwings, distal part white.</p><p>
              <bold><italic>Females</italic></bold> remains unknown.</p><p>
              <bold><italic>Genitalia.</italic></bold> The male genitalia have a structure typical for other species of the subgenus <tp:taxon-name><tp:taxon-name-part taxon-name-part-type="subgenus" reg="Agrodiaetus">Agrodiaetus</tp:taxon-name-part></tp:taxon-name> (<xref ref-type="bibr" rid="B7">Coutsis 1986</xref>).</p></tp:treatment-sec><tp:treatment-sec sec-type="biology" id="SECID0ER4BG"><title>Habitat and biology.</title><p>Stony steppe and dry meadows from 1500 up to 2000 m a.s.l. Flight period: mid-July to end of August, in a single generation. The new species flights syntopically and synchronously with <italic><tp:taxon-name><tp:taxon-name-part taxon-name-part-type="genus" reg="Polyommatus">P.</tp:taxon-name-part> <tp:taxon-name-part taxon-name-part-type="species" reg="shamil">shamil</tp:taxon-name-part></tp:taxon-name></italic> but on average about one decade earlier. Host plant is preliminary determined as <italic><tp:taxon-name><tp:taxon-name-part taxon-name-part-type="genus" reg="Astragalus">Astragalus</tp:taxon-name-part> <tp:taxon-name-part taxon-name-part-type="species" reg="buschiorum">buschiorum</tp:taxon-name-part></tp:taxon-name></italic> (<tp:taxon-name><tp:taxon-name-part taxon-name-part-type="family">Fabaceae</tp:taxon-name-part></tp:taxon-name>). Hibernation as first instar larvae.</p><!--PageBreak--><!--PageBreak--></tp:treatment-sec><tp:treatment-sec sec-type="diagnosis" id="SECID0EU5BG"><title>Diagnosis.</title><p>Phenotypically <tp:taxon-name><tp:taxon-name-part taxon-name-part-type="genus" reg="Polyommatus">P.</tp:taxon-name-part> (<tp:taxon-name-part taxon-name-part-type="subgenus" reg="Agrodiaetus">A.</tp:taxon-name-part>) <tp:taxon-name-part taxon-name-part-type="species" reg="australorossicus">australorossicus</tp:taxon-name-part></tp:taxon-name> sp. n. is practically indistinguishable from allopatric closely related <italic><tp:taxon-name><tp:taxon-name-part taxon-name-part-type="genus" reg="Polyommatus">P.</tp:taxon-name-part> <tp:taxon-name-part taxon-name-part-type="species" reg="ninae">ninae</tp:taxon-name-part></tp:taxon-name></italic>, <italic><tp:taxon-name><tp:taxon-name-part taxon-name-part-type="genus" reg="Polyommatus">P.</tp:taxon-name-part> <tp:taxon-name-part taxon-name-part-type="species" reg="aserbeidschanus">aserbeidschanus</tp:taxon-name-part></tp:taxon-name></italic> and <italic><tp:taxon-name><tp:taxon-name-part taxon-name-part-type="genus" reg="Polyommatus">P.</tp:taxon-name-part> <tp:taxon-name-part taxon-name-part-type="species" reg="lukhtanovi">lukhtanovi</tp:taxon-name-part></tp:taxon-name></italic> but the ground colour of the underside of the hindwings is grey in the new species, with ocherous tint, not light or dark brown. The new species differs from sympatric (syntopic and synchronous) <italic><tp:taxon-name><tp:taxon-name-part taxon-name-part-type="genus" reg="Polyommatus">P.</tp:taxon-name-part> <tp:taxon-name-part taxon-name-part-type="species" reg="shamil">shamil</tp:taxon-name-part></tp:taxon-name></italic> (Fig. <xref ref-type="fig" rid="F9">9c, d</xref>) by specific structure of costal area of the forewings in males (Fig. <xref ref-type="fig" rid="F10">10</xref>). The submarginal row of spots on the forewing underside is more blurred (Fig. <xref ref-type="fig" rid="F9">9b</xref>), not sharp and clear visible as in <italic><tp:taxon-name><tp:taxon-name-part taxon-name-part-type="genus" reg="Polyommatus">P.</tp:taxon-name-part> <tp:taxon-name-part taxon-name-part-type="species" reg="shamil">shamil</tp:taxon-name-part></tp:taxon-name></italic> (Fig. <xref ref-type="fig" rid="F9">9d</xref>). Additionally, basal black spots are usually present on the underside of the forewings in <tp:taxon-name><tp:taxon-name-part taxon-name-part-type="genus" reg="Polyommatus">P.</tp:taxon-name-part> (<tp:taxon-name-part taxon-name-part-type="subgenus" reg="Agrodiaetus">A.</tp:taxon-name-part>) <tp:taxon-name-part taxon-name-part-type="species" reg="australorossicus">australorossicus</tp:taxon-name-part></tp:taxon-name> (Fig. <xref ref-type="fig" rid="F9">9b</xref>); however, this character is not constant.</p><fig id="F9" position="float" orientation="portrait"><label>Figure 9.</label><caption><p>Specimens of <tp:taxon-name><tp:taxon-name-part taxon-name-part-type="genus" reg="Polyommatus">Polyommatus</tp:taxon-name-part> (<tp:taxon-name-part taxon-name-part-type="subgenus" reg="Agrodiaetus">Agrodiaetus</tp:taxon-name-part>) <tp:taxon-name-part taxon-name-part-type="species" reg="australorossicus">australorossicus</tp:taxon-name-part></tp:taxon-name> sp. n. and <tp:taxon-name><tp:taxon-name-part taxon-name-part-type="genus" reg="Polyommatus">P.</tp:taxon-name-part> (<tp:taxon-name-part taxon-name-part-type="subgenus" reg="Agrodiaetus">A.</tp:taxon-name-part>) <tp:taxon-name-part taxon-name-part-type="species" reg="shamil">shamil</tp:taxon-name-part></tp:taxon-name>. Both samples collected in Gunib (Russia, Caucasus, Daghestan, Gimrinsky Range, 1600-1800 m), 14 August 1997, by A. Dantchenko. <bold>a, b</bold> upperside (<bold>a</bold>) and underside (<bold>b</bold>) of the holotype of <tp:taxon-name><tp:taxon-name-part taxon-name-part-type="genus" reg="Polyommatus">Polyommatus</tp:taxon-name-part> (<tp:taxon-name-part taxon-name-part-type="subgenus" reg="Agrodiaetus">Agrodiaetus</tp:taxon-name-part>) <tp:taxon-name-part taxon-name-part-type="species" reg="australorossicus">australorossicus</tp:taxon-name-part></tp:taxon-name> sp. n. DK-27-97, n=23; arrow indicates basal black spot <bold>c, d</bold> upperside (<bold>c</bold>) and underside (<bold>b</bold>) of the paratype of <tp:taxon-name><tp:taxon-name-part taxon-name-part-type="genus" reg="Polyommatus">Polyommatus</tp:taxon-name-part> (<tp:taxon-name-part taxon-name-part-type="subgenus" reg="Agrodiaetus">Agrodiaetus</tp:taxon-name-part>) <tp:taxon-name-part taxon-name-part-type="species" reg="shamil">shamil</tp:taxon-name-part></tp:taxon-name>, <abbrev xmlns:xlink="http://www.w3.org/1999/xlink" xlink:title="Canadian Centre for DNA Barcodin" id="ABBRID0EOEAI" xlink:type="simple">CCDB</abbrev>-17947_B11, DK-97-18, n=17, 2n=34. Bar = 10 mm.</p></caption><graphic xmlns:xlink="http://www.w3.org/1999/xlink" xlink:href="comparative_cytogenetics-11-769-g009.jpg" position="float" orientation="portrait" xlink:type="simple" id="oo_170338.jpg"/></fig><fig id="F10" position="float" orientation="portrait"><label>Figure 10.</label><caption><p>Pubescence of the anterior part of the forewing upper surface. <bold>a, b, c, d</bold> the anterior part of the forewing upper surface possesses a strong white pubescence in the area bordered by the costal margin (<abbrev xmlns:xlink="http://www.w3.org/1999/xlink" xlink:title="costal margin" id="ABBRID0EBFAI" xlink:type="simple">CM</abbrev>) and the veins R and R<sub>2+3</sub>, i.e. this area is densely covered with relatively long white hairs (<bold>a</bold> <italic><tp:taxon-name><tp:taxon-name-part taxon-name-part-type="genus" reg="Polyommatus">P.</tp:taxon-name-part> <tp:taxon-name-part taxon-name-part-type="species" reg="aserbeidschanus">aserbeidschanus</tp:taxon-name-part></tp:taxon-name></italic> <bold>b</bold> <italic><tp:taxon-name><tp:taxon-name-part taxon-name-part-type="genus" reg="Polyommatus">P.</tp:taxon-name-part> <tp:taxon-name-part taxon-name-part-type="species" reg="ninae">ninae</tp:taxon-name-part></tp:taxon-name></italic>, <bold>c</bold> <italic><tp:taxon-name><tp:taxon-name-part taxon-name-part-type="genus" reg="Polyommatus">P.</tp:taxon-name-part> <tp:taxon-name-part taxon-name-part-type="species" reg="arasbarani">arasbarani</tp:taxon-name-part> <tp:taxon-name-part taxon-name-part-type="subspecies" reg="neglectus">neglectus</tp:taxon-name-part></tp:taxon-name></italic> <bold>d</bold> <italic><tp:taxon-name><tp:taxon-name-part taxon-name-part-type="genus" reg="Polyommatus">P.</tp:taxon-name-part> <tp:taxon-name-part taxon-name-part-type="species" reg="australorossicus">australorossicus</tp:taxon-name-part></tp:taxon-name></italic>) <bold>e, f</bold> the white pubescence of the anterior part of the forewing upper surface is strongly reduced and limited to the only costal margin, the white hairs are short (<bold>e</bold> <italic><tp:taxon-name><tp:taxon-name-part taxon-name-part-type="genus" reg="Polyommatus">P.</tp:taxon-name-part> <tp:taxon-name-part taxon-name-part-type="species" reg="ciscaucasicus">ciscaucasicus</tp:taxon-name-part></tp:taxon-name></italic> <bold>f</bold> <italic><tp:taxon-name><tp:taxon-name-part taxon-name-part-type="genus" reg="Polyommatus">P.</tp:taxon-name-part> <tp:taxon-name-part taxon-name-part-type="species" reg="shamil">shamil</tp:taxon-name-part></tp:taxon-name></italic>) <bold>g</bold> the white pubescence of the anterior part of the forewing upper surface is reduced, not dense (<italic><tp:taxon-name><tp:taxon-name-part taxon-name-part-type="genus" reg="Polyommatus">P.</tp:taxon-name-part> <tp:taxon-name-part taxon-name-part-type="species" reg="damonides">damonides</tp:taxon-name-part></tp:taxon-name></italic>) <bold>h</bold> schematic picture showing the venation of the forewing in <italic><tp:taxon-name><tp:taxon-name-part taxon-name-part-type="genus" reg="Polyommatus">Polyommatus</tp:taxon-name-part></tp:taxon-name></italic> and the photographed area (shaded). Bar = 3 mm.</p></caption><graphic xmlns:xlink="http://www.w3.org/1999/xlink" xlink:href="comparative_cytogenetics-11-769-g010.jpg" position="float" orientation="portrait" xlink:type="simple" id="oo_170339.jpg"/></fig><p>Genetically <italic><tp:taxon-name><tp:taxon-name-part taxon-name-part-type="genus" reg="Polyommatus">P.</tp:taxon-name-part> <tp:taxon-name-part taxon-name-part-type="species" reg="australorossicus">australorossicus</tp:taxon-name-part></tp:taxon-name></italic> and <italic><tp:taxon-name><tp:taxon-name-part taxon-name-part-type="genus" reg="Polyommatus">P.</tp:taxon-name-part> <tp:taxon-name-part taxon-name-part-type="species" reg="shamil">shamil</tp:taxon-name-part></tp:taxon-name></italic> are not close. They belong to two different species groups within the subgenus <tp:taxon-name><tp:taxon-name-part taxon-name-part-type="subgenus" reg="Agrodiaetus">Agrodiaetus</tp:taxon-name-part></tp:taxon-name>: to <italic><tp:taxon-name><tp:taxon-name-part taxon-name-part-type="genus" reg="Polyommatus">P.</tp:taxon-name-part> <tp:taxon-name-part taxon-name-part-type="species" reg="carmon">carmon</tp:taxon-name-part></tp:taxon-name></italic> group (<italic><tp:taxon-name><tp:taxon-name-part taxon-name-part-type="genus" reg="Polyommatus">P.</tp:taxon-name-part> <tp:taxon-name-part taxon-name-part-type="species" reg="australorossicus">australorossicus</tp:taxon-name-part></tp:taxon-name></italic>) and to <italic><tp:taxon-name><tp:taxon-name-part taxon-name-part-type="genus" reg="Polyommatus">P.</tp:taxon-name-part> <tp:taxon-name-part taxon-name-part-type="species" reg="cyaneus">cyaneus</tp:taxon-name-part></tp:taxon-name></italic> group (<italic><tp:taxon-name><tp:taxon-name-part taxon-name-part-type="genus" reg="Polyommatus">P.</tp:taxon-name-part> <tp:taxon-name-part taxon-name-part-type="species" reg="shamil">shamil</tp:taxon-name-part></tp:taxon-name></italic>).</p><p>The new species differs drastically from the genetically most closely related <italic><tp:taxon-name><tp:taxon-name-part taxon-name-part-type="genus" reg="Polyommatus">P.</tp:taxon-name-part> <tp:taxon-name-part taxon-name-part-type="species" reg="ninae">ninae</tp:taxon-name-part></tp:taxon-name></italic> and <italic><tp:taxon-name><tp:taxon-name-part taxon-name-part-type="genus" reg="Polyommatus">P.</tp:taxon-name-part> <tp:taxon-name-part taxon-name-part-type="species" reg="aserbeidschanus">aserbeidschanus</tp:taxon-name-part></tp:taxon-name></italic> by its karyotype (by at least 9 fixed chromosomal fusions/fissions).</p><p>The new species is similar (but not identical) to <italic><tp:taxon-name><tp:taxon-name-part taxon-name-part-type="genus" reg="Polyommatus">P.</tp:taxon-name-part> <tp:taxon-name-part taxon-name-part-type="species" reg="lukhtanovi">lukhtanovi</tp:taxon-name-part></tp:taxon-name></italic> (n=21-22) and <italic><tp:taxon-name><tp:taxon-name-part taxon-name-part-type="genus" reg="Polyommatus">P.</tp:taxon-name-part> <tp:taxon-name-part taxon-name-part-type="species" reg="pierceae">pierceae</tp:taxon-name-part></tp:taxon-name></italic> (n=22) with respect to the chromosome number. However, it differs from these species by <italic><abbrev xmlns:xlink="http://www.w3.org/1999/xlink" xlink:title="cytochrome oxidase subunit I" id="ABBRID0ERMAI" xlink:type="simple">COI</abbrev></italic> barcodes and represents a different lineage of evolution within the <italic><tp:taxon-name><tp:taxon-name-part taxon-name-part-type="genus" reg="Polyommatus">P.</tp:taxon-name-part> <tp:taxon-name-part taxon-name-part-type="species" reg="damonides">damonide</tp:taxon-name-part></tp:taxon-name></italic> complex.</p></tp:treatment-sec><tp:treatment-sec sec-type="etymology" id="SECID0EANAI"><title>Etymology.</title><p>The name <italic><tp:taxon-name><tp:taxon-name-part taxon-name-part-type="genus" reg="Polommatus"/><tp:taxon-name-part taxon-name-part-type="species" reg="australorossicus">australorossicus</tp:taxon-name-part></tp:taxon-name></italic> is an adjective of the masculine gender. This species name originates from the Latin words “australis” (south) and “rossicus” (Russian).</p></tp:treatment-sec><ref-list><ref id="B7"><mixed-citation xmlns:xlink="http://www.w3.org/1999/xlink" xlink:type="simple">
          <person-group><name name-style="western"><surname>Coutsis</surname><given-names>JG</given-names></name></person-group> (<year>1986</year>) <article-title>The blue butterflies of the genus <italic><tp:taxon-name><tp:taxon-name-part taxon-name-part-type="genus">Agrodiaetus</tp:taxon-name-part></tp:taxon-name></italic> Hübner (<tp:taxon-name><tp:taxon-name-part taxon-name-part-type="order">Lepidoptera</tp:taxon-name-part></tp:taxon-name>, <tp:taxon-name><tp:taxon-name-part taxon-name-part-type="family">Lycaenidae</tp:taxon-name-part></tp:taxon-name>): symptoms of taxonomic confusion.</article-title> <source>Nota Lepidopterologica</source> <volume>9</volume>: <fpage>159</fpage>–<lpage>169</lpage>.</mixed-citation></ref></ref-list></tp:taxon-treatment>
